# Supplementary material for: Molecular classification and immunologic characteristics of immunoreactive high‐grade serous ovarian cancer
Source: J Cell Mol Med. 2020 Jun 17;24(14):8103–14. doi: 10.1111/jcmm.15441 (PMC7348149; doi:10.1111/jcmm.15441)
Supplement: Supplementary file 1 — Supinfo 1 [file JCMM-24-8103-s001.xlsx]

## Sheet: Sheet1
Additional file S1. The classification standard of four subtypes in HGS-OvCa according to TCGA.
Subtype	Characterization of genes	Sample amounts
Differential	Significant high expression of MUC1 and MUC16.	68
Immuereactive	Significant high expression of CXCL11, CXL12 and CXCR3	84
Proliferation	Significant high expression of HMGA2, SOX11, MCM2 AND PCNA. Low expression of MUC1 AN MUC16	79
Mesenchymal	Significant high expression of HOX family and FAP, ANGPTL1 AND ANGPTL2	68
