# Supplementary material for: Molecular classification and immunologic characteristics of immunoreactive high‐grade serous ovarian cancer
Source: J Cell Mol Med. 2020 Jun 17;24(14):8103–14. doi: 10.1111/jcmm.15441 (PMC7348149; doi:10.1111/jcmm.15441)
Supplement: Supplementary file 3 — Supinfo 3 [file JCMM-24-8103-s003.xlsx]

## Sheet: Sheet1
Additional Table.2 226 up-regulated DEGs in immuereactive ovarian cancer
Gene	Zscore	Pval_test
FASN	-7.01059	-7.04597
MCM4	-7.01877	-6.40966
TDO2	-7.03294	< -10
SH2D3A	-7.04664	-7.70498
AGPAT2	-7.08922	-7.05476
RECQL4	-7.1055	-7.39652
DNA2	-7.13659	-6.60707
FAM174B	-7.14288	-6.43827
HMGCS2	-7.16905	< -10
UBE2H	-7.19377	-6.28728
EPHA1	-7.19529	-6.08904
HDGF	-7.19687	-6.71697
RNF19B	-7.20575	-8.13809
LOC100288570	-7.21157	-6.54366
KIF18B	-7.2438	-6.30612
TTC22	-7.2569	-6.16255
JAG2	-7.25911	-6.24599
DNAJC10	-7.25977	-6.13286
VANGL1	-7.28094	-6.39151
CCNE2	-7.33472	-6.39874
PAQR4	-7.36136	-6.45807
ADAP1	-7.36768	-7.20453
CNNM4	-7.40187	-6.53526
TNS4	-7.44897	< -10
VASP	-7.46595	-6.00752
LOC647070	-7.47893	-6.33381
PEA15	-7.50324	-8.20701
STIL	-7.50567	-6.56103
RASAL1	-7.51658	< -10
BOLA2B	-7.53487	-7.50315
SIPA1L3	-7.53903	-8.08885
GPSM2	-7.63311	-6.30689
CENPU	-7.65742	-6.5081
CYB561	-7.6613	-8.2477
GINS1	-7.68696	-6.8626
INHBC	-7.68848	-7.1318
NPAS2	-7.68915	-6.36745
PCDH1	-7.71382	-6.30636
KIF15	-7.73327	-6.5601
HMMR	-7.73607	-7.10096
TCF7	-7.76302	-6.19489
NUAK2	-7.76468	-6.00104
UBA1	-7.80349	< -10
PRC1	-7.84881	-6.14662
PFN1	-7.86396	-6.48001
CDCA8	-7.90261	-6.13434
PIGR	-7.92821	-7.36827
CASZ1	-7.94411	-6.0375
PYCR1	-7.9649	-6.62982
SPC25	-7.9895	-6.17225
ARPC5L	-8.01611	-4.29366
MYH14	-8.04752	< -10
CD82	-8.05412	-6.5304
BAZ1A	-8.06612	-7.24477
GDPD2	-8.07227	-6.24548
TRAF4	-8.12879	-6.78879
CDKN2A	-8.15129	-6.37356
RALA	-8.16864	-6.99573
HIST1H2AE	-8.17015	-6.38801
HIST2H2AA3	-8.23146	-6.69554
CCNA2	-8.39451	-7.00471
KIF2C	-8.39914	-6.77856
BCL2L1	-8.44845	-6.67786
PPP1CA	-8.46353	-6.26775
DESI2	-8.47204	-6.00645
TRIP13	-8.51545	-7.2555
SPDEF	-8.57664	-7.5381
CX3CL1	-8.59206	-7.25486
HTR3A	-8.5931	-6.54546
PNP	-8.62159	-6.0001
SRPK1	-8.66316	-6.03669
DUSP4	-8.69206	-8.02879
RFXANK	-8.70039	-6.28077
MAPK13	-8.71668	-7.33988
HIST1H2AJ	-8.73049	-6.14787
C9orf16	-8.73958	-9.26743
DUSP10	-8.78449	-7.96984
H2AFX	-8.85303	-6.8752
UBE2C	-8.87736	-7.29844
LLGL2	-8.92967	> 11
MCM10	-8.93088	< -10
PSAT1	-8.94223	-6.01505
AGMAT	-8.99569	-6.22933
TNFAIP2	-9.03204	-7.32504
ARPC1B	-9.03964	-6.29366
CLEC5A	-9.14602	-6.77447
SLC7A1	-9.15128	-6.42763
HJURP	-9.19668	-7.0285
WWC1	-9.24478	< -10
PUF60	-9.24519	-6.47843
FUT3	-9.27245	< -10
CELSR1	-9.3136	-6.89533
TSPAN15	-9.35874	-9.26699
KIF4A	-9.38184	-6.96729
ISG15	-9.42095	-6.82767
SLC35A2	-9.44153	-6.53719
GJB1	-9.44725	-6.29952
HMGB3	-9.46912	-6.59291
CENPA	-9.51365	-7.44677
BBOX1	-9.54984	< -10
BSPRY	-9.66505	-7.88978
HIST1H2BD	-9.71681	-7.05573
EIF4G1	-9.72256	-6.69765
SLC5A1	-9.81626	< -10
PFKP	-9.86724	-6.87174
DYRK2	-9.92799	-6.56761
PLEKHB1	-9.96883	< -10
CYBA	-9.98485	-6.12231
ARF6	-10.0082	-7.62798
IL32	-10.069	-6.72775
MREG	-10.1568	-6.55347
PRPF40A	-10.2103	-6.39704
BUB1	-10.2419	-6.2317
VWA1	-10.254	-7.45279
MICALL1	-10.2594	-6.55431
CENPF	-10.3213	-6.37995
KIF20A	-10.3481	-6.73606
TMC6	-10.3568	-7.25777
PKM	-10.3908	-8.11278
H3F3A	-10.3944	< -10
MYCL	-10.3992	-6.40562
HN1	-10.4318	-6.6123
SORD	-10.5236	-7.44761
DTL	-10.572	-7.11332
JUP	-10.6076	-6.52966
HOMER2	-10.6908	-6.44135
TSTA3	-10.7518	-7.60453
MYO6	-10.8381	-6.91581
IRF6	-10.8472	-7.02606
SLC39A4	-10.8606	-7.96442
TUBA4A	-10.8651	-6.43554
CKS2	-10.8751	-7.03672
BIRC5	-10.8908	-6.47587
GALNT6	-10.994	-7.27574
KIF14	-11.0284	-7.51844
TACC3	-11.0293	-7.42
IDO1	-11.065	-7.71016
RHOF	-11.0946	< -10
DPP3	-11.1013	-8.1475
NCAPG	-11.1071	-6.72815
FOXM1	-11.1515	-8.43405
CXCR4	-11.1609	-6.67329
PKP3	-11.3655	-8.00216
BCL11A	-11.391	-9.32753
LRP8	-11.5134	-7.61012
CENPM	-11.5709	-7.55959
E2F8	-11.5737	-6.1931
MELK	-11.6415	-6.45042
TFAP2A	-11.6676	-6.46996
BUB1B	-11.6731	-6.33286
CCNB2	-11.68	-6.8218
CDK1	-11.6808	-7.24876
TK1	-11.7411	-7.13604
CD47	-11.7826	-7.03799
KCNN4	-11.7982	-6.25764
EXPH5	-11.8289	-6.01629
MYB	-11.9895	-6.42959
DDR1	-11.9976	-7.33016
CXCL13	-12.2485	-7.51975
BACE2	-12.3199	-6.91237
DLGAP5	-12.423	-6.40235
SLC52A2	-12.5272	-9.70288
S100A1	-12.7593	-6.20082
RRM2	-12.7973	-6.24162
AP1M2	-12.8048	-7.48979
LPAR3	-12.8096	-6.79639
UGT2B28	-12.8662	-6.86853
TTC39A	-13.1147	-6.43924
SORT1	-13.1254	-7.25957
MTHFD2	-13.3114	-7.0775
UCP2	-13.408	-7.79546
IDH2	-13.4246	-8.17463
ASS1	-13.4851	-7.03806
S100A11	-13.6309	-6.53528
PCDH7	-13.6474	-7.07895
PI3	-13.6862	-6.1281
ECT2	-13.7006	-6.17982
EYA2	-13.7883	-6.63619
KIAA0101	-13.8805	-6.77468
NEK2	-14.065	-7.85328
BIK	-14.0777	-7.42203
PAX8	-14.2445	-9.47229
CEP55	-14.3724	-7.01332
IFI27	-14.4153	-6.66458
TTK	-14.4989	-7.26794
GRHL2	-14.5177	-8.30894
TOP2A	-14.5494	-7.36966
VTCN1	-14.6472	-6.0253
C8orf4	-14.8192	-6.00712
ADGRG1	-14.981	-7.3903
TPD52	-15.3858	-6.74562
CRABP2	-15.5794	-8.37924
ST14	-15.6221	-7.20193
KRT23	-15.6602	-6.67515
CLDN10	-15.855	-6.96213
EHF	-15.9688	-6.373
PRSS8	-16.1997	-8.0773
ASRGL1	-16.3413	-7.63738
CLDN7	-16.5437	-8.33069
KLK6	-16.6871	-6.52403
SFN	-17.3845	-7.3561
SLC34A2	-17.3952	-7.32096
C1orf106	-17.5651	-7.95989
SOX17	-17.7265	-9.35484
LYPD1	-17.8455	-7.08616
C1orf186	-18.2201	-8.10849
MPZL2	-18.3863	-7.52966
HMGA1	-19.4385	< -10
KLK8	-19.8289	-7.43987
TMPRSS4	-19.8479	-6.26004
FXYD3	-19.9143	-7.73239
CLDN4	-20.6413	-7.87823
S100A2	-21.556	-7.29691
CP	-21.9051	-8.51059
SCNN1A	-21.9474	< -10
ESRP1	-22.3166	-8.83537
FOLR1	-22.4604	-7.4718
MECOM	-22.4689	-8.24478
SOX9	-22.8154	-8.84129
ELF3	-23.366	-9.46294
WFDC2	-23.9066	-9.94689
MUC1	-24.3434	-9.21079
LCN2	-25.5829	-7.84984
CLDN3	-27.3779	-8.97631
SCGB2A1	-29.0987	-7.69107
CD24	-34.5141	< -10
