# Supplementary material for: Molecular classification and immunologic characteristics of immunoreactive high‐grade serous ovarian cancer
Source: J Cell Mol Med. 2020 Jun 17;24(14):8103–14. doi: 10.1111/jcmm.15441 (PMC7348149; doi:10.1111/jcmm.15441)
Supplement: Supplementary file 4 — Supinfo 4 [file JCMM-24-8103-s004.xlsx]

## Sheet: Sheet1
Additional table.3 427 down-regulated DEGs in immuereactive ovarian cancer
Gene	Zscore	pval_test
ABCA8	36.8976	> 11
TCF21	32.1731	> 11
STAR	32.064	7.52951
TCEAL2	30.5268	> 11
AOX1	29.2901	> 11
PEG3	28.5336	9.64018
ADH1B	25.7544	9.3825
GPM6A	25.4927	> 11
ZFPM2	25.4333	8.82065
TMEM255A	24.8092	> 11
DIRAS3	24.0632	> 11
MMP7	23.8094	-6.60719
NAP1L3	23.625	> 11
SFRP1	23.0428	10.0221
NPY1R	22.8949	> 11
ALDH1A1	22.6919	9.77515
OGN	22.26	8.74761
RNASE4	22.2582	> 11
BCHE	22.2001	7.28391
HLF	21.9637	10.9731
MEF2C	21.8363	8.70027
MAF	21.6106	> 11
ARHGAP6	21.3584	> 11
SNCAIP	21.3092	10.8584
C7	21.2958	6.23617
FOXL2	21.2057	7.77074
LGALS8	20.984	> 11
ECM2	20.9636	9.68887
EFEMP1	20.6992	> 11
IGFBP6	20.5035	9.91381
KIT	20.446	6.49993
DCN	20.2489	7.63648
PRKAR2B	20.1784	7.37254
HBB	20.0801	9.72791
GPRASP1	19.9978	10.831
PDGFRA	19.967	8.06694
PTGIS	19.9531	> 11
LHX2	19.7454	9.58161
GHR	19.6425	7.92262
AKT3	19.498	> 11
NEFH	19.0357	7.85675
GATM	18.8853	9.42763
PROS1	18.8157	8.62658
PSD3	18.8089	> 11
CAV1	18.759	9.28812
TNXB	18.4064	9.36513
KLHDC8A	18.3699	8.19316
CHGB	18.3153	10.613
TRO	18.0352	9.60293
GATA6	17.9886	7.41679
RECK	17.9866	> 11
PROCR	17.8606	> 11
BEX1	17.812	8.31927
NDN	17.4946	7.99991
PDGFD	17.4684	10.606
CXorf57	17.3396	> 11
CALB2	17.279	> 11
COL14A1	17.174	8.19566
NDNF	17.1452	10.1355
EDNRA	17.1081	6.44993
GATA4	17.0355	9.78049
ARMCX1	16.9698	> 11
TFPI	16.9643	7.5739
MEOX2	16.9592	6.66666
OLFML1	16.9453	10.0722
CLEC4M	16.9379	9.94745
CFH	16.9325	6.38026
BAMBI	16.8017	9.47583
OMD	16.6571	6.90179
TSPAN8	16.5686	8.70057
HAS1	16.3484	> 11
TRPC1	16.3292	> 11
PCOLCE2	16.1519	8.86679
HOXC6	15.9928	9.99792
LOC728392	15.9523	10.1048
SNAI2	15.9167	6.21823
NAV3	15.8824	8.03257
GLT8D2	15.6299	6.65988
SCN7A	15.6049	6.23055
GULP1	15.5571	7.05933
SMARCA2	15.5243	8.32525
CHRDL1	15.4971	> 11
DFNA5	15.3828	> 11
KLF2	15.373	7.63954
CACNB2	15.3487	> 11
ANG	15.2515	8.54096
PMP22	15.2096	8.48164
SNCA	15.1392	9.32209
NBEA	15.1317	9.73836
RGS4	15.092	7.82209
PCSK5	14.9065	8.8995
PKD2	14.8966	9.26568
KDR	14.8932	> 11
PID1	14.887	7.98044
SDC2	14.8853	9.03717
SOBP	14.7663	10.5886
PBX3	14.7651	7.27982
CSGALNACT1	14.6733	> 11
AASS	14.6522	6.82544
CCDC68	14.5301	7.68217
BNC1	14.5135	> 11
IGFBP5	14.506	9.74123
VGLL3	14.448	7.80771
CYP39A1	14.3605	8.70826
NT5E	14.263	8.16218
NAP1L2	14.1773	9.9924
UPK3B	14.1202	6.67099
ZBTB20	13.9222	> 11
HS3ST1	13.9066	9.9809
CPE	13.8727	8.04443
SPOCK1	13.8249	> 11
CALD1	13.7728	9.3636
FRRS1L	13.7529	6.6948
RNF128	13.7519	> 11
REEP1	13.7366	> 11
ATRNL1	13.6768	9.16768
SLC4A3	13.594	6.84824
LIMCH1	13.5511	9.03867
KIZ	13.5452	7.33999
TCF4	13.5252	6.00658
AMIGO2	13.4641	8.23393
DPP4	13.4468	7.29319
HBA1	13.405	6.15961
HSD17B6	13.3019	6.0238
SDPR	13.2933	7.29115
CSDC2	13.1749	7.35972
MAOB	13.1295	7.19718
UFSP2	13.0961	> 11
GNG11	13.0303	7.1483
VSTM4	12.9985	> 11
COL16A1	12.941	6.14784
SGCE	12.8969	6.40904
WNT4	12.8752	6.1979
RYR2	12.8513	9.92273
SYNE1	12.8317	7.6979
DPY19L2P2	12.7823	8.10718
PDCD4	12.7717	9.47756
PRG4	12.7453	6.66106
AKAP12	12.6737	> 11
GRK5	12.5532	6.1429
HNRNPA1	12.4901	10.2289
ZCCHC24	12.4576	6.66423
ID3	12.4488	6.66438
RARRES2	12.2448	6.05219
WNT5A	12.243	> 11
LGALS2	12.216	6.05764
WASF3	12.1949	8.2363
ITPR1	12.1706	7.79524
ADH1C	12.1451	8.79962
TTC12	12.1384	> 11
SLF2	12.1227	8.60178
FZD7	12.1155	8.28158
PTPN13	12.107	7.8055
FOXN3	12.0982	8.61609
ATP10D	12.044	> 11
MARK3	12.0237	> 11
TSPAN5	11.9772	10.2368
TLE4	11.9532	8.56078
NUDT11	11.9509	6.08745
TBC1D4	11.9221	> 11
NR0B1	11.9089	8.68484
PLCL2	11.8444	6.65864
DPYSL2	11.8391	7.11932
FERMT2	11.7775	6.52736
NLGN4X	11.7732	7.19065
MAOA	11.7479	10.3102
PDS5B	11.7403	6.68595
DCLK1	11.7023	7.7462
LTBP4	11.6984	6.7563
ZEB2	11.6846	6.28293
BDH2	11.6753	7.2949
TBX3	11.6709	6.52687
CIRBP	11.6596	9.51885
PCDH9	11.6458	7.81699
LAMA2	11.6447	7.51492
MTUS2	11.6041	8.39279
MTUS1	11.5383	8.99644
GFPT2	11.5324	7.68709
EHBP1	11.5167	7.30221
NSG1	11.4953	8.52148
PPP2R2D	11.4748	6.74488
PLA2G16	11.4329	#NAME?
GNAI1	11.427	8.59584
VLDLR	11.3703	7.38247
RBFOX2	11.3361	> 11
SNX1	11.3201	> 11
B3GALT2	11.3001	8.54242
SBSPON	11.2519	7.8489
GAS1	11.2129	7.17638
IL6ST	11.2044	6.94179
CAV2	11.1927	7.5855
PDPN	11.1364	> 11
HSDL2	11.0862	7.4196
ADAMTS3	11.0848	6.86153
DCUN1D4	11.0741	> 11
GSTM3	10.9834	6.92861
MPHOSPH8	10.9663	6.22445
EID1	10.9191	7.58687
QKI	10.8612	8.04971
MDFIC	10.8291	7.20041
ATP9B	10.8142	7.16599
PLCL1	10.7925	6.93355
CPQ	10.7686	7.38407
FLRT3	10.7576	7.42738
CA11	10.7158	8.52554
FAM13B	10.6988	> 11
MAN1C1	10.6666	6.52839
N4BP2L2	10.6603	> 11
RUNX1T1	10.6434	> 11
WDFY3	10.6354	9.67111
GPR137B	10.6317	7.22858
PDE8B	10.6212	> 11
DPYD	10.6178	6.86329
DZIP1	10.6128	8.16622
FDXR	10.5941	6.1894
PAPSS2	10.5909	6.61582
NR3C2	10.5838	7.08781
PLSCR4	10.5581	7.47094
APC	10.5226	8.29973
EPHX2	10.5097	6.67646
WNT2B	10.4963	> 11
PDZRN3	10.4122	6.2106
ARHGAP25	10.2879	6.95484
PRKD1	10.2755	7.99864
HBG1	10.271	6.681
EPS8	10.268	6.39815
CTNNAL1	10.2636	6.5554
FRY	10.2616	> 11
FHL1	10.2604	7.19709
OSBPL1A	10.2451	6.65869
GIPC2	10.211	7.39184
KIDINS220	10.2104	8.81088
MNDA	10.1872	> 11
UBXN8	10.1518	8.98047
DAPK1	10.1474	6.73287
IRS1	10.1277	6.7915
RHOBTB1	10.1088	7.23435
SCG5	10.07	7.71069
ESD	10.0583	7.47106
CHST15	10.0303	6.71644
IPO5	10.0236	7.86733
DST	9.94402	> 11
FGF9	9.94069	7.37603
DDX50	9.9091	7.04008
KAT2B	9.89432	> 11
C21orf62	9.861	9.43557
RBMS3	9.83834	6.55218
KLF9	9.81766	6.11675
FBXL7	9.7983	8.75352
CPEB1	9.74554	6.27865
PPP1R12B	9.71316	6.51936
ZNF37BP	9.70195	7.62303
ADGRA2	9.69093	> 11
KLF4	9.68343	6.59292
FGF13	9.67434	> 11
AKR1C2	9.66907	7.59628
ARHGEF10	9.64904	7.44269
ZNF45	9.63295	> 11
NFIB	9.62712	6.57521
ASXL3	9.61669	6.863
BCL2	9.59399	6.68741
UBE2I	9.59338	> 11
NELL2	9.57001	> 11
RUFY3	9.54452	8.82369
ECHDC2	9.49405	6.56457
SMARCA1	9.48165	6.33994
EIF4B	9.47816	6.69758
KCNJ8	9.42565	8.23621
ECI2	9.42062	6.32939
BMP4	9.41563	7.78517
DZIP3	9.40556	6.97996
ZNF112	9.36926	> 11
RNF38	9.36871	9.17316
S100PBP	9.36513	> 11
ROR1	9.35327	6.93766
THBD	9.34225	> 11
KANK2	9.31795	7.02728
CAPN3	9.3166	6.90444
PRKAR1A	9.30799	7.20836
DENND5B	9.28916	8.6443
DSE	9.23216	8.5116
CREBL2	9.23105	> 11
PTPRZ1	9.21265	> 11
SMPD3	9.15715	6.54421
TGFBR2	9.15297	6.92065
MED6	9.12962	9.35862
CELF2	9.08622	> 11
ZDHHC8P1	9.08474	7.7821
TCEAL4	9.06601	7.4892
DIXDC1	9.05314	9.8514
TBC1D2B	9.0404	7.74904
PURA	9.03386	6.93485
ANKMY2	9.03377	7.32587
MUM1	9.02258	7.26679
BICC1	9.0093	6.45953
NEK9	8.97219	9.34358
TCEAL1	8.95708	9.12337
SESN1	8.88586	6.50964
ERC2	8.8801	7.75677
HTRA1	8.85877	6.17247
EZH1	8.85407	6.90428
PCNX1	8.83741	7.36066
PPWD1	8.83502	> 11
LPAR1	8.79134	6.22716
LOC101926921	8.78568	> 11
ABI3BP	8.7842	6.8811
SLC16A1	8.76586	> 11
ZNF211	8.76465	7.30853
ALAD	8.7436	6.09642
ACAA2	8.73954	7.4345
NAXD	8.73899	7.16759
DDHD2	8.72342	7.86298
ST13	8.72301	8.17636
BACH2	8.70968	6.86247
RAD17	8.6909	8.11121
STAG1	8.63983	7.7653
PPM1D	8.63196	7.56783
RCBTB2	8.62557	6.23234
STAT5B	8.60779	6.93527
MAP4K4	8.60067	6.77782
DMD	8.58936	8.19331
NBR1	8.57425	7.66229
MAPRE2	8.56995	6.30481
LRRC49	8.56474	7.94188
SLC7A8	8.55885	7.54917
LANCL1	8.55606	8.58524
ARMC8	8.54014	> 11
GNB5	8.52073	6.18492
KIAA0430	8.51005	8.71772
RHOT1	8.50049	> 11
PDGFC	8.49712	8.30255
TMX4	8.49028	6.65942
HNMT	8.48243	8.01282
LXN	8.48109	6.0566
SRSF6	8.46627	7.50851
TGFB2	8.44442	7.43194
ZNF175	8.44433	8.3696
CCDC93	8.43862	7.24005
MRPS14	8.43647	7.62601
DYNC2LI1	8.38801	8.71841
CACNB3	8.38195	7.59005
FAM46A	8.38133	6.41664
RABGAP1L	8.37928	6.95735
DYNC2H1	8.36128	9.02674
PJA2	8.33038	7.52025
RBM5	8.32091	7.25199
GALC	8.31039	8.72766
CNR1	8.30052	6.08561
ACACB	8.29541	6.71266
LOC145783	8.29182	7.9522
ACAT1	8.27722	7.20784
SYT1	8.26972	7.08752
MPDZ	8.24562	6.28754
SLK	8.23819	> 11
GSTA4	8.22516	6.10046
NTAN1	8.21148	6.20892
PIGH	8.09766	6.03215
HDAC4	8.0759	> 11
HEG1	8.03956	6.84846
FAS	8.03662	6.63565
ALG13	8.00862	6.19779
KDELC1	8.00388	6.77804
HNRNPD	7.97647	> 11
ADH5	7.92245	6.97189
CLK1	7.91689	> 11
TRIM23	7.90168	8.17308
ZNF23	7.8723	> 11
CHD9	7.86229	8.31591
ATP8A1	7.81836	> 11
CAPN7	7.76054	8.18103
PAXBP1	7.72977	> 11
ZNF177	7.72935	7.24057
CMAHP	7.71193	6.8849
PNISR	7.70152	> 11
SOCS5	7.7006	7.40354
STX7	7.67792	6.272
WDR59	7.67117	6.03312
C2orf68	7.66373	8.91714
LUC7L	7.63363	8.02738
MAGEL2	7.63299	6.36011
ULK2	7.61668	7.59897
ITSN1	7.59785	7.11501
METTL3	7.57785	6.64991
FECH	7.55907	7.01469
PFKM	7.55199	6.50099
HSD17B11	7.54447	6.19023
NEK1	7.53974	7.4488
TXNDC15	7.52939	6.37537
RAB11FIP2	7.52357	> 11
HCFC2	7.49022	6.12126
HNRNPDL	7.48008	6.95431
MAX	7.4595	7.04989
AKAP11	7.43169	7.52265
RPS6KA2	7.42968	6.97665
CEP57	7.42698	6.05729
TDRD3	7.41888	6.75476
GLS	7.40926	7.52033
AKAP17A	7.40658	6.44116
CASD1	7.39627	7.8111
PLPP1	7.39366	> 11
FAM13A	7.38777	7.75684
ENOX1	7.3799	6.94775
CORO2B	7.3575	7.30937
PRKCA	7.35574	6.42811
MTO1	7.34976	6.32078
BBS4	7.34489	6.81203
ATP7A	7.32298	7.13823
PARVA	7.29677	> 11
N4BP2L1	7.28342	7.2044
SPATA7	7.24149	6.13159
ZNF573	7.18728	6.82756
XPA	7.17505	7.88915
PLCE1	7.16943	8.25697
ZDHHC17	7.15871	> 11
GOLGA8N	7.15169	6.86293
TACC1	7.14628	> 11
FYCO1	7.13983	> 11
ARNT2	7.1312	6.78075
ZEB1	7.106	7.21434
ZFYVE16	7.10554	7.07322
SNX29P2	7.05517	7.62947
VIPR2	7.05055	6.52585
SLC4A4	7.04923	> 11
COPS8	7.03389	7.21338
WRB	7.03359	8.48615
NPR2	7.00978	7.16124
ATRX	7.00082	6.5795
