# Supplementary material for: Molecular classification and immunologic characteristics of immunoreactive high‐grade serous ovarian cancer
Source: J Cell Mol Med. 2020 Jun 17;24(14):8103–14. doi: 10.1111/jcmm.15441 (PMC7348149; doi:10.1111/jcmm.15441)
Supplement: Supplementary file 5 — Supinfo 5 [file JCMM-24-8103-s005.xlsx]

## Sheet: Sheet1
Additional file S5. The KEGG analysis results of the up-regulated DEGs and down-regulated DEGs in immunoreactive HGS-OvCa.
Term	C	O	E	R	P Value	Genes
Up-regulated
hsa04110:Cell cycle - Homo sapiens (human)	124	10	1.97	5.08	2.47e-05	CDKN2A， SFN， MCM4， BUB1， BUB1B， TTK， CCNA2， CCNB2， CCNE2， CDK1
hsa04115:p53 signaling pathway - Homo sapiens (human)	69	7	1.1	6.39	0.0001017	CDKN2A， SFN， CD82， RRM2， CCNB2， CCNE2， CDK1
hsa04670:Leukocyte transendothelial migration - Homo sapiens (human)	118	8	1.87	4.27	0.00054363	CLDN4， CLDN3， CLDN7， CYBA， MAPK13， VASP， CXCR4， CLDN10
hsa01230:Biosynthesis of amino acids - Homo sapiens (human)	75	6	1.19	5.04	0.00116436	PSAT1， IDH2， ASS1， PFKP， PKM， PYCR1
Down-regulated
hsa05200:Pathways in cancer - Homo sapiens (human)	397	27	10.07	2.68	2.14e-06	AKT3， GNB5， DAPK1， LPAR1， EDNRA， FGF9， FGF13， GNAI1， GNG11， APC， FAS， KIT， LAMA2， MAX， PDGFRA， WNT4， PRKCA， BCL2， BMP4， STAT5B， TGFB2， TGFBR2， WNT5A， WNT2B， FZD7， RUNX1T1， ARNT2
hsa05205:Proteoglycans in cancer - Homo sapiens (human)	205	18	5.2	3.46	3.87e-06	AKT3， DCN， EIF4B， PDCD4， FAS， ITPR1， KDR， PPP1R12B， PLCE1， WNT4， PRKCA， SDC2， TGFB2， WNT5A， WNT2B， FZD7， CAV1， CAV2
hsa00350:Tyrosine metabolism - Homo sapiens (human)	35	6	0.89	6.76	0.000215804	ADH1B， ADH1C， ADH5， AOX1， MAOA， MAOB
hsa00982:Drug metabolism - cytochrome P450 - Homo sapiens (human)	70	8	1.78	4.5	0.000361949	ADH1B， ADH1C， ADH5， GSTA4， GSTM3， AOX1， MAOA， MAOB
hsa00071:Fatty acid degradation - Homo sapiens (human)	44	6	1.12	5.38	0.000776814	ACAA2， ECI2， ADH1B， ADH1C， ADH5， ACAT1
