# Supplementary material for: Molecular classification and immunologic characteristics of immunoreactive high‐grade serous ovarian cancer
Source: J Cell Mol Med. 2020 Jun 17;24(14):8103–14. doi: 10.1111/jcmm.15441 (PMC7348149; doi:10.1111/jcmm.15441)
Supplement: Supplementary file 6 — Supinfo 6 [file JCMM-24-8103-s006.xlsx]

## Sheet: Sheet1
Additional file S6. GO annotations of DEGs in immunoreactive HGS-OvCa.
Category	Term	C	O	E	R	P Value
Up-regulated
GOTERM_BP_DIRECT	GO:0007049~cell cycle	1684	65	21.96	2.96	2.22e-16
	GO:0051276~chromosome organization	597	38	7.78	4.88	2.22e-16
	GO:0022402~cell cycle process	1288	54	16.8	3.22	6.11e-15
	GO:0007059~chromosome segregation	329	27	4.29	6.29	2.31e-14
	GO:0098813~nuclear chromosome segregation	282	25	3.68	6.8	3.89e-14
GOTERM_CC_DIRECT	GO:0005694~chromosome	882	35	9.57	3.66	2.16e-11
	GO:0005911cell~cell junction	626	27	6.8	3.97	9.32e-10
	GO:0044427~chromosomal part	773	30	8.39	3.58	1.2e-09
	GO:0030496~midbody	132	13	1.43	9.07	2.01e-09
	GO:0098687~chromosomal region	320	19	3.47	5.47	2.12e-09
GOTERM_MF_DIRECT	GO:0042802~identical protein binding	1330	36	16.11	2.23	3.83e-06
	GO:0098641~cadherin binding involved in cell-cell adhesion	277	14	3.36	4.17	7.36e-06
	GO:0098632~protein binding involved in cell-cell adhesion	288	14	3.49	4.01	1.14e-05
	GO:0019899~enzyme binding	1756	42	21.28	1.97	1.17e-05
	GO:0098631~protein binding involved in cell adhesion	293	14	3.55	3.94	1.39e-05
Down-regulated
GOTERM_BP_DIRECT	GO:0009719~response to endogenous stimulus	1536	78	36	2.17	3.38e-11
	GO:0071495~cellular response to endogenous stimulus	1190	64	27.89	2.3	2.79e-10
	GO:0071363~cellular response to growth factor stimulus	605	41	14.18	2.89	1.02e-09
	GO:0070848~response to growth factor	629	41	14.74	2.78	3.2e-09
	GO:0046661~male sex differentiation	158	19	3.7	5.13	5.52e-09
GOTERM_CC_DIRECT	GO:0005578~proteinaceous extracellular matrix	347	26	6.16	4.22	6.74e-10
	GO:0031012~extracellular matrix	503	30	8.93	3.36	7.08e-09
	GO:0005615~extracellular space	1385	49	24.58	1.99	2.5e-06
	GO:0098590~plasma membrane region	923	37	16.38	2.26	3.11e-06
	GO:0005794~Golgi apparatus	1438	50	25.52	1.96	3.18e-06
GOTERM_MF_DIRECT	GO:1901681~sulfur compound binding	238	21	5.42	3.88	1.28e-07
	GO:0005539~glycosaminoglycan binding	201	17	4.58	3.72	3.64e-06
	GO:0008201~heparin binding	155	14	3.53	3.97	1.25e-05
	GO:0019899~enzyme binding	1756	66	39.98	1.65	2.81e-05
	GO:0098772~molecular function regulator	1352	54	30.78	1.75	3.4e-05
The top five pathways are selected according to the P value
O: number of genes in this category in the user gene list, E: expected number of genes in this category, R: concentration ratio.
