# Supplementary material for: Molecular classification and immunologic characteristics of immunoreactive high‐grade serous ovarian cancer
Source: J Cell Mol Med. 2020 Jun 17;24(14):8103–14. doi: 10.1111/jcmm.15441 (PMC7348149; doi:10.1111/jcmm.15441)
Supplement: Supplementary file 7 — Supinfo 7 [file JCMM-24-8103-s007.xlsx]

## Sheet: Sheet1
Additional file S7. GO and KEGG analysis of the up-regulated DEGs and down-regulated DEGs in the two modules.
Term	C	O	E	R	PValue	Genes
Module 1
GO:0000070~mitotic sister chromatid segregation	133	15	0.3	49.56	0	CENPA， CENPF， KIF2C， UBE2C， KIF4A， NEK2， CDCA8， CEP55， NCAPG， BUB1， BUB1B， TTK， PRC1， DLGAP5， KIF14
GO:0000278~mitotic cell cycle	972	31	2.21	14.01	0	KIF20A， CENPA， CENPF， KIF2C， UBE2C， CKS2， FOXM1， KIF4A， HMMR， BIRC5， MCM4， NEK2， CDCA8， CEP55， MCM10， KIF15， SPC25， RRM2， NCAPG， STIL， BUB1， BUB1B， TOP2A， TTK， CCNA2， PRC1， CCNB2， DLGAP5， CDK1， MELK， KIF14
GO:0000280~nuclear division	573	24	1.3	18.4	0	CENPA， CENPF， KIF2C， UBE2C， CKS2， KIF4A， BIRC5， NEK2， CDCA8， CEP55， KIF15， SPC25， NCAPG， BUB1， BUB1B， TOP2A， TTK， CCNA2， PRC1， CCNB2， TRIP13， DLGAP5， CDK1， KIF14
GO:0000819~sister chromatid segregation	215	19	0.49	38.83	0	CENPA， CENPF， KIF2C， UBE2C， KIF4A， BIRC5， NEK2， CDCA8， CEP55， SPC25， NCAPG， BUB1， BUB1B， TOP2A， TTK， CENPM， PRC1， DLGAP5， KIF14
GO:0007049~cell cycle	1684	37	3.83	9.65	0	KIF20A， CENPA， CENPF， KIF2C， UBE2C， CKS2， ECT2， FOXM1， KIF4A， HMMR， BIRC5， MCM4， NEK2， DTL， CDCA8， CEP55， HJURP， MCM10， KIF15， SPC25， RRM2， NCAPG， STIL， BUB1， BUB1B， TOP2A， TTK， CENPM， CCNA2， PRC1， CCNB2， TRIP13， KIAA0101， DLGAP5， CDK1， MELK， KIF14
GO:0015630~microtubule cytoskeleton	1069	21	2.21	9.5	0	KIF20A， CENPF， KIF2C， ECT2， KIF4A， BIRC5， NEK2， DTL， CDCA8， CEP55， KIF15， NCAPG， STIL， BUB1B， TOP2A， TTK， PRC1， CCNB2， DLGAP5， CDK1， KIF14
GO:0005819~spindle	293	14	0.6	23.11	2.22e-16	KIF20A， CENPF， ECT2， KIF4A， BIRC5， NEK2， CDCA8， KIF15， BUB1B， TTK， PRC1， DLGAP5， CDK1， KIF14
GO:0005694~chromosome	882	19	1.82	10.42	7.77e-16	CENPA， CENPF， KIF2C， KIF4A， BIRC5， MCM4， NEK2， DTL， CDCA8， HJURP， MCM10， SPC25， NCAPG， BUB1， BUB1B， TOP2A， TTK， CENPM， CDK1
GO:0098687~chromosomal region	320	14	0.66	21.16	9.99e-16	CENPA， CENPF， KIF2C， BIRC5， MCM4， NEK2， CDCA8， HJURP， SPC25， BUB1， BUB1B， TTK， CENPM， CDK1
GO:0007776~kinetochore	130	11	0.27	40.92	1.33e-15	CENPA， CENPF， KIF2C， BIRC5， NEK2， HJURP， SPC25， BUB1， BUB1B， TTK， CENPM
GO:0005524~ATP binding	15	2.74	5.47	1.13e-08	15	KIF20A， KIF2C， UBE2C， KIF4A， MCM4， NEK2， KIF15， BUB1， BUB1B， TOP2A， TTK， TRIP13， CDK1， MELK， KIF14
GO:0032559~adenyl ribonucleotide binding	15	2.81	5.34	1.58e-08	15	KIF20A， KIF2C， UBE2C， KIF4A， MCM4， NEK2， KIF15， BUB1， BUB1B， TOP2A， TTK， TRIP13， CDK1， MELK， KIF14
GO:0030554~adenyl nucleotide binding	15	2.83	5.3	1.75e-08	15	KIF20A， KIF2C， UBE2C， KIF4A， MCM4， NEK2， KIF15， BUB1， BUB1B， TOP2A， TTK， TRIP13， CDK1， MELK， KIF14
GO:0008017~microtubule binding	7	0.41	17.08	1.29e-07	7	KIF20A， KIF2C， KIF4A， BIRC5， KIF15， PRC1， KIF14
GO:0035639~purine ribonucleoside triphosphate binding	15	3.37	4.45	1.8e-07	15	KIF20A， KIF2C， UBE2C， KIF4A， MCM4， NEK2， KIF15， BUB1， BUB1B， TOP2A， TTK， TRIP13， CDK1， MELK， KIF14
Hsa04110:Cell cycle - Homo sapiens (human)	124	7	0.22	31.16	6.12e-10	MCM4， BUB1， BUB1B， TTK， CCNA2， CCNB2， CDK1
Hsa04914:Progesterone-mediated oocyte maturation - Homo sapiens (human)	98	4	0.18	22.53	2.13e-05	BUB1， CCNA2， CCNB2， CDK1
Hsa04115:p53 signaling pathway - Homo sapiens (human)	69	3	0.13	24	0.00022724	RRM2， CCNB2， CDK1
Hsa04114:Oocyte meiosis - Homo sapiens (human)	124	3	0.22	13.35	0.00126956	BUB1， CCNB2， CDK1
Module2
GO:0007186~G-protein coupled receptor signaling pathway	1185	8	0.66	12.2	6.56e-09	CXCL13， CNR1， LPAR1， LPAR3， GNAI1， GNG11， NPY1R， CXCR4
GO:0007187~G-protein coupled receptor signaling pathway, coupled to cyclic nucleotide second messenger	191	5	0.11	47.29	2.58e-08	CNR1， LPAR1， LPAR3， GNAI1， NPY1R
GO:0007188~adenylate cyclase-modulating G-protein coupled receptor signaling pathway	165	4	0.09	43.79	1.24e-06	CNR1， LPAR1， GNAI1， NPY1R
GO:0007193~adenylate cyclase-inhibiting G-protein coupled receptor signaling pathway	71	3	0.04	76.33	6.58e-06	LPAR1， GNAI1， NPY1R
GO:0007204~positive regulation of cytosolic calcium ion concentration	264	4	0.15	27.37	8.03e-06	CXCL13， LPAR1， LPAR3， CXCR4
GO:0005834~heterotrimeric G-protein complex	32	2	0.01	136.02	9.1e-05	GNAI1， GNG11
GO:1905360~GTPase complex	32	2	0.01	136.02	9.1e-05	GNAI1， GNG11
GO:0004871~signal transducer activity	1666	9	0.92	9.81	1.17e-09	CXCL13， GNB5， CNR1， LPAR1， LPAR3， GNAI1， GNG11， NPY1R， CXCR4
GO:0070915~lysophosphatidic acid receptor activity	5	2	0	726.22	2.69e-06	LPAR1， LPAR3
GO:0045125~bioactive lipid receptor activity	15	2	0.01	242.07	2.82e-05	LPAR1， LPAR3
GO:0004930~G-protein coupled receptor activity	806	5	0.44	11.26	3.08e-05	CNR1， LPAR1， LPAR3， NPY1R， CXCR4
GO:0001965~G-protein alpha-subunit binding	19	2	0.01	191.11	4.59e-05	LPAR1， LPAR3
Hsa04062:Chemokine signaling pathway - Homo sapiens (human)	187	5	0.234564	21.3161	1.32e-06	CXCL13， GNB5， GNAI1， GNG11， CXCR4
Hsa05200:Pathways in cancer - Homo sapiens (human)	397	6	0.497979	12.0487	2.01e-06	GNB5， LPAR1， LPAR3， GNAI1， GNG11， CXCR4
Hsa04723:Retrograde endocannabinoid signaling - Homo sapiens (human)	101	4	0.12669	31.5732	4.42e-06	GNB5， CNR1， GNAI1， GNG11
Hsa04114:Rap1 signaling pathway - Homo sapiens (human)	212	4	0.265923	15.0419	8.31e-05	CNR1， LPAR1， LPAR3， GNAI1
Hsa04727:GABAergic synapse - Homo sapiens (human)	88	3	0.110383	27.178	0.00014199	GNB5， GNAI1， GNG11
Module3
GO:0016567~protein ubiquitination	760	6	0.42	14.26	7.62e-07	RNF19B， FBXL7， UBA1， UBE2H， DZIP3， PJA2
GO:0032446~protein modification by small protein conjugation	874	6	0.48	12.4	1.73e-06	RNF19B， FBXL7， UBA1， UBE2H， DZIP3， PJA2
GO:0070647~protein modification by small protein conjugation or removal	999	6	0.55	10.85	3.79e-06	RNF19B， FBXL7， UBA1， UBE2H， DZIP3， PJA2
GO:0019941~modification-dependent protein catabolic process	574	5	0.32	15.74	6.04e-06	RNF19B， FBXL7， UBA1， UBE2H， DZIP3
GO:0043632~modification-dependent macromolecule catabolic process	582	5	0.32	15.52	6.46e-06	RNF19B， FBXL7， UBA1， UBE2H， DZIP3
GO:0004842~ubiquitin-protein transferase activity	413	6	0.2	29.67	6.75e-09	RNF19B， FBXL7， UBA1， UBE2H， DZIP3， PJA2
GO:0019787~ubiquitin-like protein transferase activity	431	6	0.21	28.43	8.71e-09	RNF19B， FBXL7， UBA1， UBE2H， DZIP3， PJA2
GO:0061630~ubiquitin protein ligase activity	196	4	0.1	41.68	1.35e-06	RNF19B， UBE2H， DZIP3， PJA2
GO:0061659~ubiquitin-like protein ligase activity	201	4	0.1	40.65	1.5e-06	RNF19B， UBE2H， DZIP3， PJA2
GO:0034236~protein kinase A catalytic subunit binding	14	2	0.01	291.786	1.9e-05	PRKAR1A， PJA2
Module4
GO:0006338~chromatin remodeling	148	4	0.05	87.88	3.27e-08	CDKN2A， SMARCA1， SMARCA2， KAT2B
GO:0006325~chromatin organization	709	5	0.22	22.93	1.56e-07	CDKN2A， HIST1H2BD， SMARCA1， SMARCA2， KAT2B
GO:0045736~negative regulation of cyclin-dependent protein serine/threonine kinase activity	24	2	0.01	270.97	2.08e-05	CDKN2A， KAT2B
GO:1904030~negative regulation of cyclin-dependent protein kinase activity	24	2	0.01	270.97	2.08e-05	CDKN2A， KAT2B
GO:0071103~DNA conformation change	248	3	0.08	39.33	3.43e-05	CDKN2A， HIST1H2BD， SMARCA1
GO:0044427~chromosomal part	773	4	0.22	18.02	1.86e-05	CDKN2A， HIST1H2BD， SMARCA2， KAT2B
GO:0005694~chromosome	882	4	0.25	15.79	3.14e-05	CDKN2A， HIST1H2BD， SMARCA2， KAT2B
GO:0000785~chromatin	426	3	0.12	24.52	0.000140241	CDKN2A， HIST1H2BD， SMARCA2
GO:0070603~SWI/SNF superfamily-type complex	73	2	0.02	95.4	0.000172003	SMARCA1， SMARCA2
GO:0004861~cyclin-dependent protein serine/threonine kinase inhibitor activity	12	2	0	544.67	4.94e-06	CDKN2A， KAT2B
GO:0016538~cyclin-dependent protein serine/threonine kinase regulator activity	27	2	0	242.07	2.62e-05	CDKN2A， KAT2B
GO:0030291~protein serine/threonine kinase inhibitor activity	31	2	0.01	210.84	3.47e-05	CDKN2A， KAT2B
GO:0008094~DNA-dependent ATPase activity	76	2	0.02	86	0	SMARCA1， SMARCA2
GO:0003682~chromatin binding	476	3	0.15	20.6	0	SMARCA1， SMARCA2， KAT2B
Hsa05203:Viral carcinogenesis - Homo sapiens (human)	205	3	0.11	26.25	9e-05	CDKN2A， HIST1H2BD， KAT2B
The top five pathways are selected according to the P value
O: number of genes in this category in the user gene list, E: expected number of genes in this category, R: concentration ratio.
