# Supplementary material for: Molecular classification and immunologic characteristics of immunoreactive high‐grade serous ovarian cancer
Source: J Cell Mol Med. 2020 Jun 17;24(14):8103–14. doi: 10.1111/jcmm.15441 (PMC7348149; doi:10.1111/jcmm.15441)
Supplement: Supplementary file 9 — Supinfo 9 [file JCMM-24-8103-s009.xlsx]

## Sheet: Sheet1
Additional file S9. The subtype-specific DEGs in immunoreactive HGS-OvCa.
104 subtype-specific up-regulated DEGs in immunereactive HGS-OvCa	249 subtype-specific down-regulated DEGs in immunereactive HGS-OvCa
TDO2	MMP7
RECQL4	SFRP1
DNA2	BCHE
FAM174B	LGALS8
HMGCS2	LHX2
UBE2H	NEFH
VANGL1	PROS1
TNS4	GATA6
LOC647070	CALB2
PEA15	MEOX2
RASAL1	PCOLCE2
TCF7	HOXC6
NUAK2	LOC728392
CASZ1	GULP1
SPC25	CHRDL1
ARPC5L	NBEA
CDKN2A	RGS4
HIST2H2AA3	KDR
SPDEF	AASS
PNP	BNC1
HIST1H2AJ	NAP1L2
CLEC5A	UPK3B
KIF4A	CPE
HIST1H2BD	SPOCK1
SLC5A1	FRRS1L
PLEKHB1	RNF128
CYBA	REEP1
IL32	KIZ
HOMER2	AMIGO2
FOXM1	DPP4
CXCR4	HBA1
CXCL13	COL16A1
DLGAP5	SGCE
ASS1	RYR2
S100A11	DPY19L2P2
PCDH7	PDCD4
EYA2	PRG4
IFI27	HNRNPA1
C8orf4	WNT5A
SLC34A2	LGALS2
LYPD1	WASF3
ESRP1	ADH1C
FOLR1	FZD7
FASN	PTPN13
SH2D3A	MARK3
AGPAT2	TLE4
EPHA1	NR0B1
HDGF	DPYSL2
RNF19B	NLGN4X
KIF18B	ZEB2
DNAJC10	GFPT2
CCNE2	NSG1
ADAP1	PPP2R2D
CNNM4	PLA2G16
VASP	GNAI1
BOLA2B	SNX1
SIPA1L3	SBSPON
CYB561	GAS1
NPAS2	CAV2
KIF15	PDPN
HMMR	ADAMTS3
UBA1	GSTM3
PRC1	EID1
PFN1	QKI
CDCA8	MDFIC
PIGR	ATP9B
MYH14	FLRT3
CD82	CA11
GDPD2	FAM13B
TRAF4	MAN1C1
RALA	RUNX1T1
HIST1H2AE	WDFY3
CCNA2	GPR137B
PPP1CA	PDE8B
TRIP13	DPYD
HTR3A	DZIP1
DUSP4	FDXR
RFXANK	PAPSS2
MAPK13	EPHX2
C9orf16	WNT2B
DUSP10	ARHGAP25
H2AFX	PRKD1
AGMAT	HBG1
TNFAIP2	CTNNAL1
HJURP	FRY
PUF60	OSBPL1A
FUT3	GIPC2
ISG15	KIDINS220
ARF6	MNDA
TMC6	UBXN8
H3F3A	DAPK1
TUBA4A	IRS1
IDO1	RHOBTB1
LRP8	SCG5
KCNN4	ESD
EXPH5	CHST15
SLC52A2	IPO5
LPAR3	FGF9
UGT2B28	DDX50
SORT1	KAT2B
PI3	C21orf62
VTCN1	FBXL7
CRABP2	ZNF37BP
KLK6	FGF13
	AKR1C2
	ZNF45
	BCL2
	UBE2I
	NELL2
	RUFY3
	ECHDC2
	SMARCA1
	EIF4B
	ECI2
	BMP4
	ZNF112
	RNF38
	S100PBP
	ROR1
	KANK2
	CAPN3
	PRKAR1A
	DENND5B
	DSE
	CREBL2
	PTPRZ1
	SMPD3
	TGFBR2
	MED6
	TCEAL4
	DIXDC1
	TBC1D2B
	ANKMY2
	MUM1
	BICC1
	NEK9
	SESN1
	ERC2
	HTRA1
	PCNX1
	PPWD1
	LPAR1
	LOC101926921
	ABI3BP
	SLC16A1
	ZNF211
	ALAD
	ACAA2
	NAXD
	DDHD2
	BACH2
	RAD17
	STAG1
	PPM1D
	RCBTB2
	MAP4K4
	DMD
	NBR1
	LRRC49
	LANCL1
	ARMC8
	GNB5
	KIAA0430
	RHOT1
	PDGFC
	LXN
	SRSF6
	TGFB2
	CCDC93
	MRPS14
	DYNC2LI1
	CACNB3
	FAM46A
	RABGAP1L
	DYNC2H1
	RBM5
	GALC
	CNR1
	ACACB
	LOC145783
	SYT1
	MPDZ
	SLK
	GSTA4
	NTAN1
	HDAC4
	HEG1
	ALG13
	KDELC1
	HNRNPD
	ADH5
	CLK1
	ZNF23
	ATP8A1
	CAPN7
	PAXBP1
	ZNF177
	CMAHP
	PNISR
	SOCS5
	WDR59
	C2orf68
	LUC7L
	MAGEL2
	ULK2
	ITSN1
	METTL3
	FECH
	PFKM
	HSD17B11
	NEK1
	TXNDC15
	RAB11FIP2
	HCFC2
	HNRNPDL
	AKAP11
	RPS6KA2
	CEP57
	TDRD3
	GLS
	AKAP17A
	CASD1
	PLPP1
	FAM13A
	ENOX1
	CORO2B
	PRKCA
	MTO1
	BBS4
	ATP7A
	PARVA
	N4BP2L1
	SPATA7
	ZNF573
	XPA
	PLCE1
	ZDHHC17
	GOLGA8N
	TACC1
	FYCO1
	ARNT2
	ZFYVE16
	SNX29P2
	VIPR2
	SLC4A4
	COPS8
	WRB
	NPR2
	ATRX
